# Supplementary material for: Costs and staffing resource requirements for adaptive clinical trials: quantitative and qualitative results from the Costing Adaptive Trials project
Source: BMC Med. 2021 Oct 26;19:251. doi: 10.1186/s12916-021-02124-z (PMC8545558; doi:10.1186/s12916-021-02124-z)
Supplement: Supplementary file 2 — Additional file 2. Resource template pre-revision. [file 12916_2021_2124_MOESM2_ESM.xlsx]

## Sheet: Non-adaptive
Staff resource - Non adaptive design
Include all costs needed to undertake the project once the grant has started
Staff Type	Co-applicant?	Grade/Band	Contract type	Is post underpinned by central funding?	FTE	Total months on trial	Cost (salary and NI/suprn)	fEC charged	additional-costs (if charged)
Non-staff resource
Suggested cost items	Details	Cost
Stationary
Travel for IDMEC and TSC
Travel for SIVs, Monitoring and Closedown of centres
Project Meeting Costs (launch meetings and Investigator meetings)
Teleconferencing fees
Clinical Data Management System Fees including database costs and licence fees
Randomisation system fees
MHRA fees (including for each planned amendment per scenario)
Computing costs including any specialist statistical software requirements
Staff training costs
PPI costs
Dissemination costs including publications
Data sharing costs
Post project costs (data archiving and anonymisation)
Include all costs needed to develop the application to the point of the grant starting
Staff Type	Co-applicant?	Grade/Band	Contract type	Is post underpinned by central funding?	FTE	Total months of development	Cost (salary and NI/suprn)	fEC charged	additional-costs (if charged)
Non-staff resource
Suggested cost items	Details	Cost
Travel costs for meetings
Meeting costs (subsistence, room hire)

## Sheet: Adaptive
Staff resource - Adaptive design
Include all costs needed to undertake the project once the grant has started
Staff Type	Co-applicant?	Grade/Band	Contract type	Is post underpinned by central funding?	FTE	Total months on trial	Cost (salary and NI/suprn)	fEC charged	additional-costs (if charged)
Non-staff resource
Suggested cost items	Details	Cost
Stationary
Travel for IDMEC and TSC
Travel for SIVs, Monitoring and Closedown of centres
Project Meeting Costs (launch meetings and Investigator meetings)
Teleconferencing fees
Clinical Data Management System Fees including database costs and licence fees
Randomisation system fees
MHRA fees (including for each planned amendment per scenario)
Computing costs including any specialist statistical software requirements
Staff training costs
PPI costs
Dissemination costs including publications
Data sharing costs
Post project costs (data archiving and anonymisation)
Include all costs needed to develop the application to the point of the grant starting
Staff Type	Co-applicant?	Grade/Band	Contract type	Is post underpinned by central funding?	FTE	Total months of development	Cost (salary and NI/suprn)	fEC charged	additional-costs (if charged)
Non-staff resource
Suggested cost items	Details	Cost
Travel costs for meetings
Meeting costs (subsistence, room hire)
